# Supplementary material for: Response time differences between men and women during hand mental rotation
Source: PLoS One. 2019 Jul 26;14(7):e0220414. doi: 10.1371/journal.pone.0220414 (PMC6660072; doi:10.1371/journal.pone.0220414)
Supplement: S1 File — (XLSX) [file pone.0220414.s001.xlsx]

## Sheet: Sheet1
Participants No.	Sex	delta RT for left hand pictures (s)								delta RT for right hand pictures (s)
	Men: 1,Women: 2	0 degree	45 degree	90 degree	135 degree	180 degree	225 degree	270 degree	315 degree	0 degree	45 degree	90 degree	135 degree	180 degree	225 degree	270 degree	315 degree
1	1	0.183	0.0606667	0.199333	0.308917	0.326333	0.173833	0.159	0.108167	0.148146	0.135646	0.223646	0.294313	0.209313	0.397146	0.147479	0.121313
2	1	0.379792	0.362625	0.324292	0.677458	0.647458	0.618292	0.427292	0.379792	0.234479	0.250646	0.449479	0.724479	0.600812	0.469313	0.237313	0.225479
3	1	0.592458	0.482625	0.339125	0.553625	1.40346	0.511125	0.438792	0.502458	0.417563	0.523229	0.657396	0.689229	2.0399	0.806396	0.572562	0.362729
4	1	0.558048	0.223881	0.281298	0.470131	0.530465	0.355798	0.510965	0.638965	0.407021	0.318187	0.414354	0.278688	0.348187	0.392604	0.389521	0.286854
5	1	0.422375	0.391708	0.354292	0.493375	0.604375	0.682042	0.873042	0.552208	0.571771	0.565104	0.594438	0.570438	0.507104	0.396771	0.273604	0.365104
6	1	0.433238	0.433238	0.439404	0.665404	0.863738	0.814071	0.672904	0.379738	0.386813	0.325812	1.03165	0.608729	0.784479	0.505812	0.532396	0.351646
7	1	0.205042	0.277875	0.234042	0.578542	0.763875	0.576708	0.275708	0.260042	0.28767	0.237254	0.267004	0.426504	0.596837	0.380837	0.24417	0.198837
8	1	0.24664	0.26739	0.225057	0.41239	0.521557	0.705557	0.38189	0.20639	0.23	0.148	0.321833	0.485833	0.919583	0.600667	0.2785	0.206667
9	1	0.181875	0.193875	0.294542	0.217375	0.319208	0.280042	0.172208	0.114208	0.279542	0.238542	0.276875	0.466375	0.341375	0.275208	0.258375	0.270708
10	1	0.453083	0.448417	0.47525	0.510083	0.89975	0.675917	0.801917	0.56025	0.641729	0.367063	0.424396	0.414979	0.833562	0.406729	0.346229	0.369229
11	1	0.95125	0.50825	0.691583	0.82875	1.28608	0.860083	0.45525	0.76775	0.683875	0.572792	0.978042	0.959375	1.44521	0.815042	0.558708	0.723375
12	1	0.610104	0.680271	0.724771	0.708771	0.899687	0.728271	0.577104	0.410937	0.557875	0.621875	0.551375	0.679708	0.396375	0.923875	0.388542	0.733292
13	1	0.550587	0.42792	0.453337	0.47792	0.836087	0.390587	0.64817	0.62492	0.77378	0.715113	0.677613	0.509947	0.84228	0.512947	0.804113	0.54128
14	1	0.686292	0.489958	0.722125	0.579708	1.12379	0.562792	1.15296	0.882625	0.612729	0.831979	0.684229	0.993896	1.48156	0.684979	0.891563	0.757229
15	1	0.561271	0.545271	0.609938	0.769104	1.14194	0.719104	0.459437	0.429938	0.765854	0.783854	0.823021	1.25535	1.57585	1.21435	0.602521	0.503021
16	2	0.448557	0.24089	0.314057	0.74439	1.08889	0.99689	0.98639	0.621557	0.375312	0.409146	0.914229	1.43631	0.874812	0.671646	0.409479	0.209312
17	2	1.31629	0.786625	1.35779	2.17212	2.10821	1.99863	1.67437	1.46296	0.949958	1.06654	1.58196	1.99263	1.94729	2.02462	1.05029	0.680625
18	2	0.492208	0.605708	0.610042	0.682458	0.823625	0.744042	0.651375	0.561708	0.286667	0.435167	0.618	0.662167	0.675	0.312333	0.4495	0.417
19	2	0.643458	0.202292	0.807625	0.419125	1.80454	1.10613	0.593292	0.620292	0.49625	0.542083	0.830583	0.714417	1.28442	0.539917	0.42325	0.563917
20	2	1.23486	0.530695	0.713862	0.829112	1.81636	1.03786	1.83645	1.1782	0.514146	0.942146	0.571562	0.950646	1.53865	0.627979	0.628313	0.550312
21	2	0.340667	0.41825	0.470917	0.320917	0.542417	0.41925	0.464083	0.538083	0.435333	0.418333	0.359333	0.57	0.377	0.290167	0.327333	0.275
22	2	0.150723	0.40039	0.276057	0.224223	0.578723	0.680057	0.317223	0.306807	0.257354	0.185688	0.217521	0.488687	0.395021	0.499188	0.239021	0.246188
23	2	0.549897	0.445564	0.42423	0.494564	0.801564	0.528564	0.417397	0.76723	0.435563	0.354063	0.338562	0.411396	0.685146	0.376563	0.323896	0.329229
24	2	0.197917	0.36075	0.262417	0.28425	0.315417	0.284917	0.24175	0.18525	0.381287	0.451621	0.277621	0.319287	0.344954	0.320121	0.224954	0.308954
25	2	0.555583	0.582417	0.565083	1.05125	1.35575	0.908083	0.996917	0.578583	0.708583	0.560917	1.12508	1.16225	1.74942	1.34792	0.838917	0.595917
26	2	0.526292	0.396792	0.372958	0.475958	0.948458	0.492125	0.530625	0.696458	0.3905	0.409333	0.3635	0.5555	0.807333	0.4805	0.4415	0.347333
27	2	0.706917	0.378417	0.334583	0.46775	0.726833	0.80625	0.842583	0.441167	0.306854	0.451021	0.805188	0.614688	0.964688	0.739521	0.322354	0.245521
28	2	0.462833	0.484667	0.491	0.942	1.5135	0.863	0.7705	0.520833	0.494812	0.656813	0.756812	0.679813	1.13098	0.701646	0.511646	0.822146
29	2	0.776729	0.793146	0.825479	1.12815	1.63115	1.4919	0.553229	0.773229	0.563375	0.545375	0.792042	0.692042	0.981375	0.491208	0.545208	0.916208
30	2	0.868708	0.572875	0.739042	0.716375	0.841875	0.726875	0.903708	1.07304	0.567063	0.534812	0.714896	0.715479	1.6454	0.560396	0.522729	0.379729
